# Supplementary material for: Behaviour influences thermoregulation of boreal moose during the warm season
Source: Conserv Physiol. 2021 Jan 8;9(1):coaa130. doi: 10.1093/conphys/coaa130 (PMC7799588; doi:10.1093/conphys/coaa130)
Supplement: suppl_data_coaa130 [file suppl_data_coaa130.zip]

Archive with 1 entries (1 files):
- CONPHYS-2020-143_R.1_ESM_Behavior influences moose thermoregulation.docx
